# Supplementary material for: CircRNA RNA hsa_circ_0008234 Promotes Colon Cancer Progression by Regulating the miR-338-3p/ETS1 Axis and PI3K/AKT/mTOR Signaling
Source: Cancers (Basel). 2023 Mar 30;15(7):2068. doi: 10.3390/cancers15072068 (PMC10093195; doi:10.3390/cancers15072068)
Supplement: Supplementary file 1 [file cancers-15-02068-s001.zip]

Archive with 1 entries (1 files):
- cancers-2158475-supplementary.pdf
